# Supplementary material for: BRD7 as key factor in PBAF complex assembly and CD8+ T cell differentiation
Source: JCI Insight. 2024 Jul 2;9(15):e171605. doi: 10.1172/jci.insight.171605 (PMC11383612; doi:10.1172/jci.insight.171605)
Supplement: Supporting data values [file jciinsight-9-171605-s081.xlsx]

## Sheet: fig1
1A	naive			effector (10 d p.i.)			memory (42 d p.i.)					1B	Day 0			Day 6			Day 8			Day 10			Day 12
Brg1	1	1	1	4.40007	2.91469	3.00574	2.88829	3.44566	3.71501			Brg1	1	1	1	1.89109	3.48638	1.6167	4.30679	4.49118	3.95979	3.67441	1.7756	1.71106	1.21225	1.17604	1.20868
Smarcc1	1	1	1	0.947255	0.919176	0.838694	0.679288	2.07038	0.338831			Smarcc1	1	1	1	0.687231	0.698711	0.59463	0.634577	0.705072	0.918649	0.619303	0.588688	0.695209	0.623464	0.618185	1.15133
Smarcc2	1	1	1	1.69877	1.44807	1.98798	1.17915	0.769598	1.20599			Smarcd1	1	1	1	0.27511	0.27478	0.258805	0.797016	0.559224	1.5697	0.58556	0.42671	0.413358	0.831113	1.23503	0.933209
Smarcd1	1	1	1	0.634765	0.679214	0.621419	1.14554	1.15793	1.11332			Arid2	1	1	1	0.258062	0.20912	0.230563	0.635334	0.691633	0.846295	0.628878	0.436486	0.511094	1.36687	0.628983	0.745368
Smarcd2	1	1	1	0.961077	0.990016	0.903187	1.11014	0.997926	0.983852			Brd7	1	1	1	7.63504	7.77418	8.18713	76.3441	67.28	72.1278	39.3905	36.8047	37.77	22.7266	21.387	21.9111
Smarcd3	1	1	1	0.418051	0.467163	0.602696	0.594821	0.940413	0.708871			Pbrm1	1	1	1	1.04702	0.49526	0.753528	1.82001	1.24287	1.54044	2.11777	2.46196	1.06033	0.354685	0.343981	0.300318
												Phf10	1	1	1	0.60175	0.653613	0.454475	3.52964	2.51302	5.53824	1.99964	0.571103	0.53246	0.499184	0.848927	0.512939
Arid1a	1	1	1	0.619903	0.937541	1.09679	0.650747	0.581586	0.715507
Arid1b	1	1	1	4.39622	3.25351	4.43321	2.17939	1.56489	1.70271
Dpf2	1	1	1	3.69656	3.45632	3.21231	2.50472	2.19957	2.91142
Arid2	1	1	1	0.581386	0.832877	0.548961	0.229788	0.332022	0.287913
Brd7	1	1	1	15.2536	17.3827	17.306	11.4987	17.306	9.8568
Pbrm1	1	1	1	1.54031	0.909646	1.09813	0.383333	0.418282	0.440078
Phf10	1	1	1	2.25259	2.92977	2.98811	0.778267	0.68313	0.536144
Brd9	1	1	1	2.34172	2.28161	3.17354	3.12987	3.88407	3.58616
Gltscr1	1	1	1	0.343737	0.384805	0.402277	0.659886	0.776459	0.687373
Gltscr1l	1	1	1	0.714453	0.701271	0.839692	1.00875	0.929166	0.804886

## Sheet: fig2
2B	H-2Db-NP				2B	H-2Db-PA				2E			2F			2F
SP	CELLS(%)	LUNG	CELLS(%)		SP	CELLS(%)	LUNG	CELLS(%)		KLRG1+	CD127-		SP	CELLS(%)		SP	CELLS(10^6)
Brd7fl/fl	Brd7△T	Brd7fl/fl	Brd7△T		Brd7fl/fl	Brd7△T	Brd7fl/fl	Brd7△T		Brd7fl/fl	Brd7△T		Brd7fl/fl	Brd7△T		Brd7fl/fl	Brd7△T
12.7	17.6	17.7	13.6		4.47	6.47	4.43	10.1		24.8	13.9		29.2	25.3		1982052	4069854
10.3	7.21	20	13.7		6.38	5.4	9.1	6.78		22.2	11		22.6	21		2222634	2507262
12.7	11.96	7.89	10.7		5.68	6.26	8.83	10.3		29.3	12.1		28.1	33.6		2674415	4241872
10.2		13.6			7.49		10.3			20.4			36.9	31.5		4194457	3067261
2C	H-2Db-NP				2C	H-2Db-PA				2E			2F			2F
SP	CELLS(10^6)	LUNG	CELLS(10^6)		SP	CELLS(10^6)	LUNG	CELLS(10^6)		KLRG1-	CD127+		LUNG	CELLS(%)		LUNG	CELLS(10^6)
Brd7fl/fl	Brd7△T	Brd7fl/fl	Brd7△T		Brd7fl/fl	Brd7△T	Brd7fl/fl	Brd7△T		Brd7fl/fl	Brd7△T		Brd7fl/fl	Brd7△T		Brd7fl/fl	Brd7△T
1150754	2017810	515138	571309		242992	404518	60789	137462		4.41	10.9		54.9	57.3		1725628	2438774
1193353	839383	824295	721829		350979	384104	172252	142103		6.08	6.62		56.8	56.1		1370706	1795014
1771342	1491919	410300	464002		320401	266235	45810	208973		6.3	7		71.6	51.1		3061698	1919598
948332		485308			411429		209888			4.34			53.2	57		1186907	1883837
2G			2I			2K			2M
KLRG1+	CD127-		45.1 AND 45.2			45.2	CELLS(%)		KLRG1+	CD127-
Brd7fl/fl	Brd7△T		Brd7fl/fl	Brd7△T		Brd7fl/fl	Brd7△T		Brd7fl/fl	Brd7△T
14.8	5.61		27	29		4.44	5.06		7.62	2.32
14.8	5.33		54.2	26		10.2	13.7		6.73	3.62
9.82	4.18		20.6	23.1		7.18	7.47		9.03	5.52
13.1	8.15					10	14.7		6.25	3.44
2G			2I			2K			2M
KLRG1-	CD127+		45.2			45.2	CELLS(10^6)		KLRG1-	CD127+
Brd7fl/fl	Brd7△T		Brd7fl/fl	Brd7△T		Brd7fl/fl	Brd7△T		Brd7fl/fl	Brd7△T
49.5	63.2		72.6	1.8		364500	415361		3.25	5.86
49.5	67.2		48.5	3.67		1147420	1537714		4.28	3.33
56.8	64.3		67.9	1.97		610696	635766		1.15	1.77
46.7	59.9					729782	1071548		3.46	3.33

## Sheet: fig3
Fig3.A	IFN			Fig3.C	GzmB			Fig3.F	Pp cell%			Fig3.G
	Brd7fl/fl	Brd7△T			Brd7fl/fl	Brd7△T			Brd7fl/fl	Brd7△T			Brd7△T			Brd7fl/fl
	13.4	8.28			19.3	11			6.26	26.4		0	100	100	100	100	100	100
	9.77	4.23			18.3	4.61			7.12	20.7		1	97.0149	101.818	100.913	98.9399	101.389	102.966
	9.64	6.51			20.1	15.2			9.16	19.8		2	100.373	97.2727	103.196	97.8799	97.2222	98.3051
	9.03	4.8			25.3							3	97.7612	96.8182	96.8037	96.4664	95.3704	91.1017
												4	96.2687	95.4545	92.6941	95.4064	93.9815	89.8305
												5	88.806	91.3636	87.6712	90.8127	89.3518	87.2881
												6	82.0896	83.6364	80.8219	81.9788	82.8704	80.0847
Fig3.B	TNF			Fig3.D	Perforin							7	76.8657	77.7273	79.9087	77.0318	76.8518	78.3898
	Brd7fl/fl	Brd7△T			Brd7fl/fl	Brd7△T						8	73.8806	75.9091	78.5388	77.0318	75.9259	79.661
	19.7	6.72			22.1	7.93						9	71.2687	76.3636	78.0822	79.8587	81.0185	85.1695
	19.1	8.78			12.9	5.1						10	70.8955	82.7273	78.0822	87.9859	88.8889	91.9492
	25.2	8.28			17.6	5.04
	20.9	12.4			9.55

## Sheet: fig4
fig4.B
CELLS(%)	Brd7fl/fl	Brd7△T		CELLS(10^6)	Brd7fl/fl	Brd7△T
H-2Db-GP33+	4.19	4.55		H-2Db-GP33+	876762	1.24671e+06
	4.49	2.51			969350	476677
	4.63	4.68			773898	1.40472e+06
		5.82				1.63029e+06
fig4.D
	Brd7fl/fl	Brd7△T			Brd7fl/fl	Brd7△T
KLRG1+	57.1	26.3		KLRG1-	19.5	37.1
CD127-	40.8	28.7		CD127+	30	39.9
	41.5	23.6			30.1	43.5
		29.2				27.2
fig4.E
	Brd7fl/fl	Brd7△T
IFN-γ	17.2	7.8
	18.3	10
	17.6	13.5
		13
fig4.F				fig4.G
	Brd7fl/fl	Brd7△T			Brd7fl/fl	Brd7△T
TNF-α	22.9	10.3		virus titer(*10^5 PFU)	3.1	9.4
	19.2	6.5			2.9	13
	16.8	6			1	5.8
		6.9				13.9

## Sheet: fig5
Fig 5.C			Fig 5.E
Zeb2	1.0047				Brd7fl/fl				Brd7△T
Tbx21	0.601105		Zeb2	TN	1.11377	0.804493	0.956719	0.673958	0.964898	1	1.01388	0.940321
Runx3	0.540061			Teff	1.09287	0.896062	1.4081	0.711465	0.323081	0.316098	0.293844	0.351236
Cx3cr1	1.63142
Ccr2	1.06273		Runx3	TN	1.12397	0.721921	0.678182	0.851358	1	0.876768	0.817898	0.908222
Ccr5	1.03413			Teff	1.37853	1.1593	1.2931	1.28042	0.323081	0.316098	0.293844	0.351236
Cmklr1	0.854
Ccr3	0.668259		GzmB	TN	0.833922	0.464032	0.463407	0.697121	0.561309	1.52385	0.59748	0.904214
Cxcr3	-0.127311			Teff	1.84219	1.3661	1.5632	1.22063	0.465479	0.642279	0.720634	0.7605
Cxcr5	-0.405639
Cxcr4	-0.621188		Prf1	TN	1.05794	0.955997	0.789372	0.711992	0.866277	0.942615	0.95419	1.13769
Ccr7	-0.830341			Teff	1.66344	1.69497	1.62651	1.54678	0.981262	0.945838	1.04882	1.09001
Itgam	0.774041
Itgax	0.424858		Ifng	TN	1.72486	0.854439	0.832662	1.07856	1	1.11567	0.820024	0.697121
Sell	-0.687052			Teff	1.23	1.07913	1.55341	1.2859	0.630609	0.384144	0.589947	0.48936
Thbs3	-1.95896
Klrc3	1.66403		Tnfa	TN	1.55995	0.704423	0.767831	0.910736	1	1.1288	0.897748	0.908849
Klrg1	0.84539			Teff	1.88896	1.1427	1.20854	1.30385	0.942757	0.731068	0.703467	1
Klrb1f	0.764286
Klrc2	0.619527
Klrc1	0.500119

## Sheet: fig6
fig6.B					fig6.C					fig6.D
	Brd7fl/fl	Brd7△T				Brd7fl/fl	Brd7△T				Brd7fl/fl	Brd7△T
IgG	0.025558	0.320512			Tbx21	0.90775	0.33338			T-bet	2060	1434
α-Brd7	0.0976605	0.533727			expression	1.25555	0.32978				2363	1166
	0.0365	0.434451				1.30678	0.3664				2010	1310
											1740	1168
fig6.E					fig6.E					fig6.E
	Brd7fl/fl	Brd7△T				Brd7fl/fl	Brd7△T				Brd7fl/fl	Brd7△T
H3K9me3	0.463294	0.358489			H3K27me3	0.645313	0.516941			H3K14ac	0.150923	0.216186
ChIP	0.386891	0.351111			ChIP	0.606287	0.623332			ChIP	0.209213	0.242513
	0.406126	0.314253				0.721	0.726015				0.199561	0.305546

## Sheet: fig7
fig7.G					fig7.H					fig7.I
	Brd7fl/fl	Brd7△T			Brg1	Brd7fl/fl	Brd7△T			Tbx21	Brd7fl/fl	Brd7△T
IgG	0.05075	0.239191			shNC	1.09155	0.62951			shNC	1.24087	0.567197
α-Brd7	0.0186861	0.281608			shBRG1	1.079	0.577328			shBRG1	1.02042	0.713767
	0.02644	0.485808				1	0.545386				0.843341	0.620323
fig7.K					fig7.L
ChIP	Brd7fl/fl	Brd7△T			ChIP	Brd7fl/fl	Brd7△T
α-BRG1	0.505207	0.383706			α-SMARCC1	0.338698	0.311666
	0.500179	0.3605				0.29897	0.278949
	0.488961	0.375809				0.286791	0.343426

## Sheet: figS2
figS2.B
CD3+CD4+T cells（%）		Brd7fl/fl			Brd7△T
	thymus	69.5	66.2	70.8	72.5	70.3	70.2
	spleen	53.2	51.8	48.8	47.5	50.8	50.1
	mLN	62	59.6	57.3	52.4	61.1
		Brd7fl/fl			Brd7△T
CD3+CD4+T cells（*10^6）	thymus	5.07	5.75	5.76	5.67	7	6.72
	spleen	9.97	11.6	8.4	8.46	9.63	9.77
	mLN	4.33	4.21	3.12	2.15	3.72
figS2.C
		Brd7fl/fl			Brd7△T
CD3+CD8+T cells（%）	thymus	11.4	15.7	13.6	11.1	12.5	14.4
	spleen	28	30.9	29.6	30.8	29.7	31.2
	mLN	34.5	35.9	30.2	33.9	34.1
		Brd7fl/fl			Brd7△T
CD3+CD8+T cells（*10^6）	thymus	0.83	1.36	1.11	0.86	1.24	1.38
	spleen	5.25	6.95	5.1	5.48	5.62	6.09
	mLN	2.41	2.53	1.64	1.38	2.07

## Sheet: figS4
figS4.A
	Brd7fl/fl	Brd7△T			Brd7fl/fl	Brd7△T
KLRG1+	17.3	5.97		KLRG1-	26.4	35
CD127-	12.77	7.08		CD127+	30.8	31.1
	12.83	6.91			28.9	33.7
figS4.B				figS4.B				figS4.B				figS4.B
	Brd7fl/fl	Brd7△T			Brd7fl/fl	Brd7△T			Brd7fl/fl	Brd7△T			Brd7fl/fl	Brd7△T
CD62L	8.13	4.35		CD27	40.7	24.4		CD69	1.72	1.83		CD44	76.9	74.7
	10.1	3.13			35.3	23.6			1.72	1.23			79.3	80.4
	8.59	5.54			44.2	26.4			1.71	1.79			80.7	76

## Sheet: figS5
figS5
BrdU+ cells (%)	Brd7fl/fl	Brd7△T
	13.8	12.3
	7.74	7.5
	8.64	8.2
fig6.E				fig6.E
	Brd7fl/fl	Brd7△T			Brd7fl/fl	Brd7△T
AnnexinV+PI+	6.49	7.17		AnnexinV+PI-	9.8	10.1
	9.49	15.03			13.95	8.7
	13.06	15.46			14.92	11.6
